# Supplementary material for: Health-Related Quality of Life Changes in Patients with Digestive Cancers and Chronic Digestive Diseases: A Prospective, Multicenter Study
Source: J Clin Med. 2026 May 8;15(10):3596. doi: 10.3390/jcm15103596 (PMC13207875; doi:10.3390/jcm15103596)
Supplement: Supplementary file 1 [file jcm-15-03596-s001.zip]

Archive with 1 entries (1 files):
- jcm-4249936-supplementary.pdf
